# Supplementary material for: Succession Analysis of Gut Microbiota Structure of Participants from Long-Lived Families in Hechi, Guangxi, China
Source: Microorganisms. 2021 Dec 7;9(12):2524. doi: 10.3390/microorganisms9122524 (PMC8703768; doi:10.3390/microorganisms9122524)
Supplement: Supplementary file 1 [file microorganisms-09-02524-s001.zip]

Archive with 1 entries (1 files):
- microorganisms-1470970-Supplementary.pdf
